# Supplementary material for: Regional surveys of macrobenthic shelf invertebrate communities in Onslow Bay, North Carolina, U.S.A
Source: Sci Data. 2018 Apr 17;5:180054. doi: 10.1038/sdata.2018.54 (PMC5903353; doi:10.1038/sdata.2018.54)
Supplement: Supplementary file 1 [file sdata201854-isa1.zip]

Archive with 3 entries (3 files):
- i_Investigation.txt
- s_study_Tyler.txt
- a_assay_Tyler.txt
