# Supplementary material for: Regional surveys of macrobenthic shelf invertebrate communities in Onslow Bay, North Carolina, U.S.A
Source: Sci Data. 2018 Apr 17;5:180054. doi: 10.1038/sdata.2018.54 (PMC5903353; doi:10.1038/sdata.2018.54)
Supplement: Supplementary file 1 [file sdata201854-isa1.zip › i_Investigation.txt]

# Investigation File generated for Scientific Data with Investigation File Authoring Tool version 0.1.0 on 01/03/2018 - This metadata file is CC0
ONTOLOGY SOURCE REFERENCE
Term Source Name	GAZ	ENVO	UO	OBI	ERO	EFO
Term Source File	http://data.bioontology.org/ontologies/GAZ	http://data.bioontology.org/ontologies/ENVO	http://data.bioontology.org/ontologies/UO	http://data.bioontology.org/ontologies/OBI	http://data.bioontology.org/ontologies/ERO	http://data.bioontology.org/ontologies/EFO
Term Source Version	$Revision: 1.512 $	unknown	2014-08-18	2014-08-18	2013-08-02	2.89
Term Source Description	Gazetteer	Environment Ontology	Units of Measurement Ontology	Ontology for Biomedical Investigations	Eagle-I Research Resource Ontology	Experimental Factor Ontology
INVESTIGATION
Investigation Identifier
Investigation Title
Investigation Description
Investigation Submission Date
Investigation Public Release Date
INVESTIGATION PUBLICATIONS
Investigation PubMed ID
Investigation Publication DOI
Investigation Publication Author List
Investigation Publication Title
Investigation Publication Status
Investigation Publication Status Term Accession Number
Investigation Publication Status Term Source REF
INVESTIGATION CONTACTS
Investigation Person Last Name
Investigation Person Mid Initials
Investigation Person First Name
Investigation Person Address
Investigation Person Phone
Investigation Person Fax
Investigation Person Email
Investigation Person Affiliation
Investigation Person Roles
Investigation Person Roles Term Accession Number
Investigation Person Roles Term Source REF
STUDY
Study Identifier	10.1038/sdata.2018.54
Study Title	Regional surveys of macrobenthic shelf invertebrate communities in Onslow Bay, North Carolina, U.S.A.
Study Submission Date	29/12/2017
Study Public Release Date	17/04/2018
Study Description	http://www.nature.com/articles/sdata201854#abstract
Study File Name	s_study_Tyler.txt
Comment[Subject Keywords]	//;//;//
Comment[Manuscript Licence]	CC BY-4.0
Comment[Experimental Metadata Licence]	CC0
Comment[Supplementary Information File Name]	
Comment[Supplementary Information File Type]	x-zip-compressed
Comment[Supplementary Information File URL]	http://www.nature.com/articles/sdata201854#supplementary-information
Comment[Data Repository]	Dryad Digital Repository
Comment[Data Record Accession]	doi:10.5061/dryad.8gr12
Comment[Data Record URI]	https://doi.org/10.5061/dryad.8gr12
STUDY DESIGN DESCRIPTORS
Study Design Type	time series design	observation design	biodiversity assessment objective
Study Design Type Term Accession Number	OBI:0500020	OBI:0300311	OBI:0001969
Study Design Type Term Source REF	OBI	OBI	OBI
STUDY PUBLICATIONS
Study PubMed ID	""	""
Study Publication DOI	doi:10.1371/journal.pone.0095711	doi:10.1098/rspb.2016.2839
Study Publication Author List	""	""
Study Publication Title	""	""
Study Publication Status	published	published
Study Publication Status Term Accession Number		
Study Publication Status Term Source REF		
STUDY FACTORS
Study Factor Name	sampling date
Study Factor Type	scattered_temporal_region
Study Factor Type Term Accession Number	http://www.ifomis.org/bfo/1.1/span#ScatteredTemporalRegion
Study Factor Type Term Source REF	ERO
STUDY ASSAYS
Study Assay Measurement Type	organism identification assay
Study Assay Measurement Type Term Accession Number	OBI:0001624
Study Assay Measurement Type Term Source REF	OBI
Study Assay Technology Type	dredging
Study Assay Technology Type Term Accession Number	""
Study Assay Technology Type Term Source REF	""
Study Assay Technology Platform	""
Study Assay File Name	a_assay_Tyler.txt
STUDY PROTOCOLS
Study Protocol Name	Sample collection	Species identification	Species abundance
Study Protocol Type	sample collection protocol	organism identification assay	data collection method
Study Protocol Type Term Accession Number	http://www.ebi.ac.uk/efo/EFO_0005518	OBI:0001624	ERO:0001932
Study Protocol Type Term Source REF	EFO	OBI	ERO
Study Protocol Description			
Study Protocol URI	""	""	""
Study Protocol Version			
Study Protocol Parameters Name	""	""	""
Study Protocol Parameters Name Term Accession Number	""	""	""
Study Protocol Parameters Name Term Source REF	""	""	""
Study Protocol Components Name	""	""	""
Study Protocol Components Type	""	""	""
Study Protocol Components Type Term Accession Number	""	""	""
Study Protocol Components Type Term Source REF	""	""	""
STUDY CONTACTS
Study Person Last Name	Tyler	Kowalewski
Study Person First Name	Carrie L.	Michał
Study Person Mid Initials		
Study Person Email	tylercl@miamiOH.edu	""
Study Person Phone		
Study Person Fax		
Study Person Address		
Study Person Affiliation	Miami University, Geology and Environmental Earth Science, 250 S. Patterson Av., Oxford, Ohio 45056, USA	Florida Museum of Natural History, University of Florida, Museum Road, PO Box 117800, Gainesville, Florida 32611-7800, USA
Study Person Roles		
Study Person Roles Term Accession Number		
Study Person Roles Term Source REF		
Comment[Study Person ORCID]	0000-0003-0168-2093	
Comment[Funder]		
Comment[FundRef ID]		
Comment[Funder Term Source REF]		
Comment[Grant Identifier]		
