# Supplementary material for: Regional surveys of macrobenthic shelf invertebrate communities in Onslow Bay, North Carolina, U.S.A
Source: Sci Data. 2018 Apr 17;5:180054. doi: 10.1038/sdata.2018.54 (PMC5903353; doi:10.1038/sdata.2018.54)
Supplement: Supplementary file 1 [file sdata201854-isa1.zip › s_study_Tyler.txt]

Source Name	Characteristics[geographical location]	Term Source REF	Term Accession Number	Characteristics[environment type]	Term Source REF	Term Accession Number	Characteristics[latitude]	Unit	Term Source REF	Term Accession Number	Characteristics[longitude]	Unit	Term Source REF	Term Accession Number	Characteristics[depth]	Unit	Term Source REF	Term Accession Number	Protocol REF	Comment[number of samples]	Comment[field season]	Sample Name	Factor Value[sampling date]
Marine benthic macro-invertebrate communities in the coastal and inner shelf habitats in Onslow Bay	Onslow Bay	GAZ	GAZ:00145604	marine benthic biome	ENVO	ENVO:01000024	-76.67457	degree	UO	UO:0000185	34.57305	degree	UO	UO:0000185	18.9	meter	UO	UO:0000008	Sample collection	3	1	locality 1	201111
Marine benthic macro-invertebrate communities in the coastal and inner shelf habitats in Onslow Bay	Onslow Bay	GAZ	GAZ:00145604	marine benthic biome	ENVO	ENVO:01000024	-76.66083	degree	UO	UO:0000185	34.58407	degree	UO	UO:0000185	18.7	meter	UO	UO:0000008	Sample collection	5	2	locality 2	201111;201205
Marine benthic macro-invertebrate communities in the coastal and inner shelf habitats in Onslow Bay	Onslow Bay	GAZ	GAZ:00145604	marine benthic biome	ENVO	ENVO:01000024	-76.63953	degree	UO	UO:0000185	34.60843	degree	UO	UO:0000185	18.2	meter	UO	UO:0000008	Sample collection	8	2	locality 3	201111;201205
Marine benthic macro-invertebrate communities in the coastal and inner shelf habitats in Onslow Bay	Onslow Bay	GAZ	GAZ:00145604	marine benthic biome	ENVO	ENVO:01000024	-76.62340	degree	UO	UO:0000185	34.62818	degree	UO	UO:0000185	16.6	meter	UO	UO:0000008	Sample collection	7	2	locality 4	201111;201205
Marine benthic macro-invertebrate communities in the coastal and inner shelf habitats in Onslow Bay	Onslow Bay	GAZ	GAZ:00145604	marine benthic biome	ENVO	ENVO:01000024	-76.58260	degree	UO	UO:0000185	34.65860	degree	UO	UO:0000185	11.6	meter	UO	UO:0000008	Sample collection	4	1	locality 5	201111
Marine benthic macro-invertebrate communities in the coastal and inner shelf habitats in Onslow Bay	Onslow Bay	GAZ	GAZ:00145604	marine benthic biome	ENVO	ENVO:01000024	-76.66190	degree	UO	UO:0000185	34.58105	degree	UO	UO:0000185	18.4	meter	UO	UO:0000008	Sample collection	4	1	locality 6	201111
Marine benthic macro-invertebrate communities in the coastal and inner shelf habitats in Onslow Bay	Onslow Bay	GAZ	GAZ:00145604	marine benthic biome	ENVO	ENVO:01000024	-76.64855	degree	UO	UO:0000185	34.59813	degree	UO	UO:0000185	18.4	meter	UO	UO:0000008	Sample collection	4	1	locality 7	201111
Marine benthic macro-invertebrate communities in the coastal and inner shelf habitats in Onslow Bay	Onslow Bay	GAZ	GAZ:00145604	marine benthic biome	ENVO	ENVO:01000024	-76.60395	degree	UO	UO:0000185	34.63938	degree	UO	UO:0000185	15.2	meter	UO	UO:0000008	Sample collection	7	2	locality 8	201111;201205
Marine benthic macro-invertebrate communities in the coastal and inner shelf habitats in Onslow Bay	Onslow Bay	GAZ	GAZ:00145604	marine benthic biome	ENVO	ENVO:01000024	-76.57627	degree	UO	UO:0000185	34.65788	degree	UO	UO:0000185	7.9	meter	UO	UO:0000008	Sample collection	5	2	locality 9	201111;201205
Marine benthic macro-invertebrate communities in the coastal and inner shelf habitats in Onslow Bay	Onslow Bay	GAZ	GAZ:00145604	marine benthic biome	ENVO	ENVO:01000024	-76.54587	degree	UO	UO:0000185	34.63763	degree	UO	UO:0000185	8.2	meter	UO	UO:0000008	Sample collection	3	1	locality 10	201111
Marine benthic macro-invertebrate communities in the coastal and inner shelf habitats in Onslow Bay	Onslow Bay	GAZ	GAZ:00145604	marine benthic biome	ENVO	ENVO:01000024	-76.61390	degree	UO	UO:0000185	34.67830	degree	UO	UO:0000185	9.3	meter	UO	UO:0000008	Sample collection	7	2	locality 11	201111;201205
Marine benthic macro-invertebrate communities in the coastal and inner shelf habitats in Onslow Bay	Onslow Bay	GAZ	GAZ:00145604	marine benthic biome	ENVO	ENVO:01000024	-76.54757	degree	UO	UO:0000185	34.62415	degree	UO	UO:0000185	8.7	meter	UO	UO:0000008	Sample collection	4	2	locality 12	201111;201205
Marine benthic macro-invertebrate communities in the coastal and inner shelf habitats in Onslow Bay	Onslow Bay	GAZ	GAZ:00145604	marine benthic biome	ENVO	ENVO:01000024	-76.68693	degree	UO	UO:0000185	34.80010	degree	UO	UO:0000185	5.3	meter	UO	UO:0000008	Sample collection	5	2	locality 13	201111;201205
Marine benthic macro-invertebrate communities in the coastal and inner shelf habitats in Onslow Bay	Onslow Bay	GAZ	GAZ:00145604	marine benthic biome	ENVO	ENVO:01000024	-76.67603	degree	UO	UO:0000185	34.76252	degree	UO	UO:0000185	5.8	meter	UO	UO:0000008	Sample collection	8	3	locality 14	201106;201111;201205
Marine benthic macro-invertebrate communities in the coastal and inner shelf habitats in Onslow Bay	Onslow Bay	GAZ	GAZ:00145604	marine benthic biome	ENVO	ENVO:01000024	-76.69370	degree	UO	UO:0000185	34.72408	degree	UO	UO:0000185	5.5	meter	UO	UO:0000008	Sample collection	8	3	locality 15	201106;201111;201205
Marine benthic macro-invertebrate communities in the coastal and inner shelf habitats in Onslow Bay	Onslow Bay	GAZ	GAZ:00145604	marine benthic biome	ENVO	ENVO:01000024	-76.66548	degree	UO	UO:0000185	34.68128	degree	UO	UO:0000185	13.6	meter	UO	UO:0000008	Sample collection	11	2	locality 16	201111;201205
Marine benthic macro-invertebrate communities in the coastal and inner shelf habitats in Onslow Bay	Onslow Bay	GAZ	GAZ:00145604	marine benthic biome	ENVO	ENVO:01000024	-76.68642	degree	UO	UO:0000185	34.68845	degree	UO	UO:0000185	6.6	meter	UO	UO:0000008	Sample collection	6	1	locality 17	201111
Marine benthic macro-invertebrate communities in the coastal and inner shelf habitats in Onslow Bay	Onslow Bay	GAZ	GAZ:00145604	marine benthic biome	ENVO	ENVO:01000024	-76.70923	degree	UO	UO:0000185	34.69100	degree	UO	UO:0000185	7.8	meter	UO	UO:0000008	Sample collection	8	2	locality 18	201111;201205
Marine benthic macro-invertebrate communities in the coastal and inner shelf habitats in Onslow Bay	Onslow Bay	GAZ	GAZ:00145604	marine benthic biome	ENVO	ENVO:01000024	-76.64442	degree	UO	UO:0000185	34.67498	degree	UO	UO:0000185	17	meter	UO	UO:0000008	Sample collection	6	2	locality 19	201111;201205
Marine benthic macro-invertebrate communities in the coastal and inner shelf habitats in Onslow Bay	Onslow Bay	GAZ	GAZ:00145604	marine benthic biome	ENVO	ENVO:01000024	-76.63438	degree	UO	UO:0000185	34.65047	degree	UO	UO:0000185	15.2	meter	UO	UO:0000008	Sample collection	4	1	locality 20	201111
Marine benthic macro-invertebrate communities in the coastal and inner shelf habitats in Onslow Bay	Onslow Bay	GAZ	GAZ:00145604	marine benthic biome	ENVO	ENVO:01000024	-76.63570	degree	UO	UO:0000185	34.69213	degree	UO	UO:0000185	8.4	meter	UO	UO:0000008	Sample collection	8	3	locality 21	201106;201111;201205
Marine benthic macro-invertebrate communities in the coastal and inner shelf habitats in Onslow Bay	Onslow Bay	GAZ	GAZ:00145604	marine benthic biome	ENVO	ENVO:01000024	-76.56282	degree	UO	UO:0000185	34.68957	degree	UO	UO:0000185	5.1	meter	UO	UO:0000008	Sample collection	7	2	locality 22	201111;201205
Marine benthic macro-invertebrate communities in the coastal and inner shelf habitats in Onslow Bay	Onslow Bay	GAZ	GAZ:00145604	marine benthic biome	ENVO	ENVO:01000024	-76.72652	degree	UO	UO:0000185	34.67292	degree	UO	UO:0000185	16	meter	UO	UO:0000008	Sample collection	3	1	locality 23	201205
Marine benthic macro-invertebrate communities in the coastal and inner shelf habitats in Onslow Bay	Onslow Bay	GAZ	GAZ:00145604	marine benthic biome	ENVO	ENVO:01000024	-76.67270	degree	UO	UO:0000185	34.66258	degree	UO	UO:0000185	15.2	meter	UO	UO:0000008	Sample collection	3	1	locality 24	201205
Marine benthic macro-invertebrate communities in the coastal and inner shelf habitats in Onslow Bay	Onslow Bay	GAZ	GAZ:00145604	marine benthic biome	ENVO	ENVO:01000024	-76.67737	degree	UO	UO:0000185	34.64325	degree	UO	UO:0000185	16.4	meter	UO	UO:0000008	Sample collection	3	1	locality 25	201205
Marine benthic macro-invertebrate communities in the coastal and inner shelf habitats in Onslow Bay	Onslow Bay	GAZ	GAZ:00145604	marine benthic biome	ENVO	ENVO:01000024	-76.68113	degree	UO	UO:0000185	34.62642	degree	UO	UO:0000185	17.1	meter	UO	UO:0000008	Sample collection	3	1	locality 26	201205
Marine benthic macro-invertebrate communities in the coastal and inner shelf habitats in Onslow Bay	Onslow Bay	GAZ	GAZ:00145604	marine benthic biome	ENVO	ENVO:01000024	-76.68563	degree	UO	UO:0000185	34.60527	degree	UO	UO:0000185	17.9	meter	UO	UO:0000008	Sample collection	3	1	locality 27	201205
Marine benthic macro-invertebrate communities in the coastal and inner shelf habitats in Onslow Bay	Onslow Bay	GAZ	GAZ:00145604	marine benthic biome	ENVO	ENVO:01000024	-76.68885	degree	UO	UO:0000185	34.59005	degree	UO	UO:0000185	18.4	meter	UO	UO:0000008	Sample collection	3	1	locality 28	201205
Marine benthic macro-invertebrate communities in the coastal and inner shelf habitats in Onslow Bay	Onslow Bay	GAZ	GAZ:00145604	marine benthic biome	ENVO	ENVO:01000024	-76.74262	degree	UO	UO:0000185	34.59920	degree	UO	UO:0000185	17.7	meter	UO	UO:0000008	Sample collection	6	2	locality 29	201205;201304
Marine benthic macro-invertebrate communities in the coastal and inner shelf habitats in Onslow Bay	Onslow Bay	GAZ	GAZ:00145604	marine benthic biome	ENVO	ENVO:01000024	-76.74145	degree	UO	UO:0000185	34.61365	degree	UO	UO:0000185	17.4	meter	UO	UO:0000008	Sample collection	3	1	locality 30	201205
Marine benthic macro-invertebrate communities in the coastal and inner shelf habitats in Onslow Bay	Onslow Bay	GAZ	GAZ:00145604	marine benthic biome	ENVO	ENVO:01000024	-76.73930	degree	UO	UO:0000185	34.63697	degree	UO	UO:0000185	16.2	meter	UO	UO:0000008	Sample collection	3	1	locality 31	201205
Marine benthic macro-invertebrate communities in the coastal and inner shelf habitats in Onslow Bay	Onslow Bay	GAZ	GAZ:00145604	marine benthic biome	ENVO	ENVO:01000024	-76.73627	degree	UO	UO:0000185	34.65765	degree	UO	UO:0000185	17.1	meter	UO	UO:0000008	Sample collection	3	1	locality 32	201205
Marine benthic macro-invertebrate communities in the coastal and inner shelf habitats in Onslow Bay	Onslow Bay	GAZ	GAZ:00145604	marine benthic biome	ENVO	ENVO:01000024	-76.57508	degree	UO	UO:0000185	34.59567	degree	UO	UO:0000185	16.3	meter	UO	UO:0000008	Sample collection	3	1	locality 33	201304
Marine benthic macro-invertebrate communities in the coastal and inner shelf habitats in Onslow Bay	Onslow Bay	GAZ	GAZ:00145604	marine benthic biome	ENVO	ENVO:01000024	-76.59653	degree	UO	UO:0000185	34.58213	degree	UO	UO:0000185	17.9	meter	UO	UO:0000008	Sample collection	3	1	locality 34	201304
Marine benthic macro-invertebrate communities in the coastal and inner shelf habitats in Onslow Bay	Onslow Bay	GAZ	GAZ:00145604	marine benthic biome	ENVO	ENVO:01000024	-76.61100	degree	UO	UO:0000185	34.56682	degree	UO	UO:0000185	18	meter	UO	UO:0000008	Sample collection	2	1	locality 35	201304
Marine benthic macro-invertebrate communities in the coastal and inner shelf habitats in Onslow Bay	Onslow Bay	GAZ	GAZ:00145604	marine benthic biome	ENVO	ENVO:01000024	-76.68190	degree	UO	UO:0000185	34.56535	degree	UO	UO:0000185	18.9	meter	UO	UO:0000008	Sample collection	2	1	locality 36	201304
Marine benthic macro-invertebrate communities in the coastal and inner shelf habitats in Onslow Bay	Onslow Bay	GAZ	GAZ:00145604	marine benthic biome	ENVO	ENVO:01000024	-76.71693	degree	UO	UO:0000185	34.55383	degree	UO	UO:0000185	19	meter	UO	UO:0000008	Sample collection	2	1	locality 37	201304
Marine benthic macro-invertebrate communities in the coastal and inner shelf habitats in Onslow Bay	Onslow Bay	GAZ	GAZ:00145604	marine benthic biome	ENVO	ENVO:01000024	-76.74387	degree	UO	UO:0000185	34.57403	degree	UO	UO:0000185	18.4	meter	UO	UO:0000008	Sample collection	3	1	locality 38	201304
Marine benthic macro-invertebrate communities in the coastal and inner shelf habitats in Onslow Bay	Onslow Bay	GAZ	GAZ:00145604	marine benthic biome	ENVO	ENVO:01000024	-76.74387	degree	UO	UO:0000185	34.57403	degree	UO	UO:0000185	17.1	meter	UO	UO:0000008	Sample collection	3	1	locality 39	201304
Marine benthic macro-invertebrate communities in the coastal and inner shelf habitats in Onslow Bay	Onslow Bay	GAZ	GAZ:00145604	marine benthic biome	ENVO	ENVO:01000024	-76.79652	degree	UO	UO:0000185	34.62135	degree	UO	UO:0000185	16.9	meter	UO	UO:0000008	Sample collection	3	1	locality 40	201304
Marine benthic macro-invertebrate communities in the coastal and inner shelf habitats in Onslow Bay	Onslow Bay	GAZ	GAZ:00145604	marine benthic biome	ENVO	ENVO:01000024	-76.80327	degree	UO	UO:0000185	34.64753	degree	UO	UO:0000185	16.9	meter	UO	UO:0000008	Sample collection	5	1	locality 41	201304
Marine benthic macro-invertebrate communities in the coastal and inner shelf habitats in Onslow Bay	Onslow Bay	GAZ	GAZ:00145604	marine benthic biome	ENVO	ENVO:01000024	-76.80017	degree	UO	UO:0000185	34.68582	degree	UO	UO:0000185	13.3	meter	UO	UO:0000008	Sample collection	4	1	locality 42	201304
Marine benthic macro-invertebrate communities in the coastal and inner shelf habitats in Onslow Bay	Onslow Bay	GAZ	GAZ:00145604	marine benthic biome	ENVO	ENVO:01000024	-76.80238	degree	UO	UO:0000185	34.66863	degree	UO	UO:0000185	16.5	meter	UO	UO:0000008	Sample collection	4	1	locality 43	201304
Marine benthic macro-invertebrate communities in the coastal and inner shelf habitats in Onslow Bay	Onslow Bay	GAZ	GAZ:00145604	marine benthic biome	ENVO	ENVO:01000024	-76.83778	degree	UO	UO:0000185	34.61485	degree	UO	UO:0000185	17	meter	UO	UO:0000008	Sample collection	5	1	locality 44	201304
Marine benthic macro-invertebrate communities in the coastal and inner shelf habitats in Onslow Bay	Onslow Bay	GAZ	GAZ:00145604	marine benthic biome	ENVO	ENVO:01000024	-76.84503	degree	UO	UO:0000185	34.63537	degree	UO	UO:0000185	16.9	meter	UO	UO:0000008	Sample collection	3	1	locality 45	201304
Marine benthic macro-invertebrate communities in the coastal and inner shelf habitats in Onslow Bay	Onslow Bay	GAZ	GAZ:00145604	marine benthic biome	ENVO	ENVO:01000024	-76.84560	degree	UO	UO:0000185	34.65510	degree	UO	UO:0000185	16	meter	UO	UO:0000008	Sample collection	3	1	locality 46	201304
Marine benthic macro-invertebrate communities in the coastal and inner shelf habitats in Onslow Bay	Onslow Bay	GAZ	GAZ:00145604	marine benthic biome	ENVO	ENVO:01000024	-76.84283	degree	UO	UO:0000185	34.67935	degree	UO	UO:0000185	13.2	meter	UO	UO:0000008	Sample collection	3	1	locality 47	201304
Marine benthic macro-invertebrate communities in the coastal and inner shelf habitats in Onslow Bay	Onslow Bay	GAZ	GAZ:00145604	marine benthic biome	ENVO	ENVO:01000024	-76.88408	degree	UO	UO:0000185	34.67898	degree	UO	UO:0000185	11.5	meter	UO	UO:0000008	Sample collection	3	1	locality 48	201304
Marine benthic macro-invertebrate communities in the coastal and inner shelf habitats in Onslow Bay	Onslow Bay	GAZ	GAZ:00145604	marine benthic biome	ENVO	ENVO:01000024	-76.90047	degree	UO	UO:0000185	34.66692	degree	UO	UO:0000185	15.8	meter	UO	UO:0000008	Sample collection	3	1	locality 49	201304
Marine benthic macro-invertebrate communities in the coastal and inner shelf habitats in Onslow Bay	Onslow Bay	GAZ	GAZ:00145604	marine benthic biome	ENVO	ENVO:01000024	-76.83987	degree	UO	UO:0000185	34.59897	degree	UO	UO:0000185	17	meter	UO	UO:0000008	Sample collection	3	1	locality 50	201304
Marine benthic macro-invertebrate communities in the coastal and inner shelf habitats in Onslow Bay	Onslow Bay	GAZ	GAZ:00145604	marine benthic biome	ENVO	ENVO:01000024	-76.90308	degree	UO	UO:0000185	34.64302	degree	UO	UO:0000185	17.1	meter	UO	UO:0000008	Sample collection	10	1	locality 51	201304
Marine benthic macro-invertebrate communities in the coastal and inner shelf habitats in Onslow Bay	Onslow Bay	GAZ	GAZ:00145604	marine benthic biome	ENVO	ENVO:01000024	-76.90005	degree	UO	UO:0000185	34.61767	degree	UO	UO:0000185	17	meter	UO	UO:0000008	Sample collection	3	1	locality 52	201304
