# Supplementary material for: Regional surveys of macrobenthic shelf invertebrate communities in Onslow Bay, North Carolina, U.S.A
Source: Sci Data. 2018 Apr 17;5:180054. doi: 10.1038/sdata.2018.54 (PMC5903353; doi:10.1038/sdata.2018.54)
Supplement: Supplementary file 1 [file sdata201854-isa1.zip › a_assay_Tyler.txt]

Sample Name	Protocol REF	Assay Name	Raw Data File	Comment[Data Repository]	Comment[Data Record Accession]	Comment[Data Record URI]	Protocol REF	Derived Data File	Comment[Data Repository]	Comment[Data Record Accession]	Comment[Data Record URI]	Factor Value[sampling date]
locality 1	Species identification	locality 1	NC.Species.List.xlsx	Dryad Digital Repository	doi:10.5061/dryad.8gr12	https://doi.org/10.5061/dryad.8gr12	Species abundance	NC.Abundance.xlsx	Dryad Digital Repository	doi:10.5061/dryad.8gr12	https://doi.org/10.5061/dryad.8gr12	201111
locality 2	Species identification	locality 2	NC.Species.List.xlsx	Dryad Digital Repository	doi:10.5061/dryad.8gr12	https://doi.org/10.5061/dryad.8gr12	Species abundance	NC.Abundance.xlsx	Dryad Digital Repository	doi:10.5061/dryad.8gr12	https://doi.org/10.5061/dryad.8gr12	201111;201205
locality 3	Species identification	locality 3	NC.Species.List.xlsx	Dryad Digital Repository	doi:10.5061/dryad.8gr12	https://doi.org/10.5061/dryad.8gr12	Species abundance	NC.Abundance.xlsx	Dryad Digital Repository	doi:10.5061/dryad.8gr12	https://doi.org/10.5061/dryad.8gr12	201111;201205
locality 4	Species identification	locality 4	NC.Species.List.xlsx	Dryad Digital Repository	doi:10.5061/dryad.8gr12	https://doi.org/10.5061/dryad.8gr12	Species abundance	NC.Abundance.xlsx	Dryad Digital Repository	doi:10.5061/dryad.8gr12	https://doi.org/10.5061/dryad.8gr12	201111;201205
locality 5	Species identification	locality 5	NC.Species.List.xlsx	Dryad Digital Repository	doi:10.5061/dryad.8gr12	https://doi.org/10.5061/dryad.8gr12	Species abundance	NC.Abundance.xlsx	Dryad Digital Repository	doi:10.5061/dryad.8gr12	https://doi.org/10.5061/dryad.8gr12	201111
locality 6	Species identification	locality 6	NC.Species.List.xlsx	Dryad Digital Repository	doi:10.5061/dryad.8gr12	https://doi.org/10.5061/dryad.8gr12	Species abundance	NC.Abundance.xlsx	Dryad Digital Repository	doi:10.5061/dryad.8gr12	https://doi.org/10.5061/dryad.8gr12	201111
locality 7	Species identification	locality 7	NC.Species.List.xlsx	Dryad Digital Repository	doi:10.5061/dryad.8gr12	https://doi.org/10.5061/dryad.8gr12	Species abundance	NC.Abundance.xlsx	Dryad Digital Repository	doi:10.5061/dryad.8gr12	https://doi.org/10.5061/dryad.8gr12	201111
locality 8	Species identification	locality 8	NC.Species.List.xlsx	Dryad Digital Repository	doi:10.5061/dryad.8gr12	https://doi.org/10.5061/dryad.8gr12	Species abundance	NC.Abundance.xlsx	Dryad Digital Repository	doi:10.5061/dryad.8gr12	https://doi.org/10.5061/dryad.8gr12	201111;201205
locality 9	Species identification	locality 9	NC.Species.List.xlsx	Dryad Digital Repository	doi:10.5061/dryad.8gr12	https://doi.org/10.5061/dryad.8gr12	Species abundance	NC.Abundance.xlsx	Dryad Digital Repository	doi:10.5061/dryad.8gr12	https://doi.org/10.5061/dryad.8gr12	201111;201205
locality 10	Species identification	locality 10	NC.Species.List.xlsx	Dryad Digital Repository	doi:10.5061/dryad.8gr12	https://doi.org/10.5061/dryad.8gr12	Species abundance	NC.Abundance.xlsx	Dryad Digital Repository	doi:10.5061/dryad.8gr12	https://doi.org/10.5061/dryad.8gr12	201111
locality 11	Species identification	locality 11	NC.Species.List.xlsx	Dryad Digital Repository	doi:10.5061/dryad.8gr12	https://doi.org/10.5061/dryad.8gr12	Species abundance	NC.Abundance.xlsx	Dryad Digital Repository	doi:10.5061/dryad.8gr12	https://doi.org/10.5061/dryad.8gr12	201111;201205
locality 12	Species identification	locality 12	NC.Species.List.xlsx	Dryad Digital Repository	doi:10.5061/dryad.8gr12	https://doi.org/10.5061/dryad.8gr12	Species abundance	NC.Abundance.xlsx	Dryad Digital Repository	doi:10.5061/dryad.8gr12	https://doi.org/10.5061/dryad.8gr12	201111;201205
locality 13	Species identification	locality 13	NC.Species.List.xlsx	Dryad Digital Repository	doi:10.5061/dryad.8gr12	https://doi.org/10.5061/dryad.8gr12	Species abundance	NC.Abundance.xlsx	Dryad Digital Repository	doi:10.5061/dryad.8gr12	https://doi.org/10.5061/dryad.8gr12	201111;201205
locality 14	Species identification	locality 14	NC.Species.List.xlsx	Dryad Digital Repository	doi:10.5061/dryad.8gr12	https://doi.org/10.5061/dryad.8gr12	Species abundance	NC.Abundance.xlsx	Dryad Digital Repository	doi:10.5061/dryad.8gr12	https://doi.org/10.5061/dryad.8gr12	201106;201111;201205
locality 15	Species identification	locality 15	NC.Species.List.xlsx	Dryad Digital Repository	doi:10.5061/dryad.8gr12	https://doi.org/10.5061/dryad.8gr12	Species abundance	NC.Abundance.xlsx	Dryad Digital Repository	doi:10.5061/dryad.8gr12	https://doi.org/10.5061/dryad.8gr12	201106;201111;201205
locality 16	Species identification	locality 16	NC.Species.List.xlsx	Dryad Digital Repository	doi:10.5061/dryad.8gr12	https://doi.org/10.5061/dryad.8gr12	Species abundance	NC.Abundance.xlsx	Dryad Digital Repository	doi:10.5061/dryad.8gr12	https://doi.org/10.5061/dryad.8gr12	201111;201205
locality 17	Species identification	locality 17	NC.Species.List.xlsx	Dryad Digital Repository	doi:10.5061/dryad.8gr12	https://doi.org/10.5061/dryad.8gr12	Species abundance	NC.Abundance.xlsx	Dryad Digital Repository	doi:10.5061/dryad.8gr12	https://doi.org/10.5061/dryad.8gr12	201111
locality 18	Species identification	locality 18	NC.Species.List.xlsx	Dryad Digital Repository	doi:10.5061/dryad.8gr12	https://doi.org/10.5061/dryad.8gr12	Species abundance	NC.Abundance.xlsx	Dryad Digital Repository	doi:10.5061/dryad.8gr12	https://doi.org/10.5061/dryad.8gr12	201111;201205
locality 19	Species identification	locality 19	NC.Species.List.xlsx	Dryad Digital Repository	doi:10.5061/dryad.8gr12	https://doi.org/10.5061/dryad.8gr12	Species abundance	NC.Abundance.xlsx	Dryad Digital Repository	doi:10.5061/dryad.8gr12	https://doi.org/10.5061/dryad.8gr12	201111;201205
locality 20	Species identification	locality 20	NC.Species.List.xlsx	Dryad Digital Repository	doi:10.5061/dryad.8gr12	https://doi.org/10.5061/dryad.8gr12	Species abundance	NC.Abundance.xlsx	Dryad Digital Repository	doi:10.5061/dryad.8gr12	https://doi.org/10.5061/dryad.8gr12	201111
locality 21	Species identification	locality 21	NC.Species.List.xlsx	Dryad Digital Repository	doi:10.5061/dryad.8gr12	https://doi.org/10.5061/dryad.8gr12	Species abundance	NC.Abundance.xlsx	Dryad Digital Repository	doi:10.5061/dryad.8gr12	https://doi.org/10.5061/dryad.8gr12	201106;201111;201205
locality 22	Species identification	locality 22	NC.Species.List.xlsx	Dryad Digital Repository	doi:10.5061/dryad.8gr12	https://doi.org/10.5061/dryad.8gr12	Species abundance	NC.Abundance.xlsx	Dryad Digital Repository	doi:10.5061/dryad.8gr12	https://doi.org/10.5061/dryad.8gr12	201111;201205
locality 23	Species identification	locality 23	NC.Species.List.xlsx	Dryad Digital Repository	doi:10.5061/dryad.8gr12	https://doi.org/10.5061/dryad.8gr12	Species abundance	NC.Abundance.xlsx	Dryad Digital Repository	doi:10.5061/dryad.8gr12	https://doi.org/10.5061/dryad.8gr12	201205
locality 24	Species identification	locality 24	NC.Species.List.xlsx	Dryad Digital Repository	doi:10.5061/dryad.8gr12	https://doi.org/10.5061/dryad.8gr12	Species abundance	NC.Abundance.xlsx	Dryad Digital Repository	doi:10.5061/dryad.8gr12	https://doi.org/10.5061/dryad.8gr12	201205
locality 25	Species identification	locality 25	NC.Species.List.xlsx	Dryad Digital Repository	doi:10.5061/dryad.8gr12	https://doi.org/10.5061/dryad.8gr12	Species abundance	NC.Abundance.xlsx	Dryad Digital Repository	doi:10.5061/dryad.8gr12	https://doi.org/10.5061/dryad.8gr12	201205
locality 26	Species identification	locality 26	NC.Species.List.xlsx	Dryad Digital Repository	doi:10.5061/dryad.8gr12	https://doi.org/10.5061/dryad.8gr12	Species abundance	NC.Abundance.xlsx	Dryad Digital Repository	doi:10.5061/dryad.8gr12	https://doi.org/10.5061/dryad.8gr12	201205
locality 27	Species identification	locality 27	NC.Species.List.xlsx	Dryad Digital Repository	doi:10.5061/dryad.8gr12	https://doi.org/10.5061/dryad.8gr12	Species abundance	NC.Abundance.xlsx	Dryad Digital Repository	doi:10.5061/dryad.8gr12	https://doi.org/10.5061/dryad.8gr12	201205
locality 28	Species identification	locality 28	NC.Species.List.xlsx	Dryad Digital Repository	doi:10.5061/dryad.8gr12	https://doi.org/10.5061/dryad.8gr12	Species abundance	NC.Abundance.xlsx	Dryad Digital Repository	doi:10.5061/dryad.8gr12	https://doi.org/10.5061/dryad.8gr12	201205
locality 29	Species identification	locality 29	NC.Species.List.xlsx	Dryad Digital Repository	doi:10.5061/dryad.8gr12	https://doi.org/10.5061/dryad.8gr12	Species abundance	NC.Abundance.xlsx	Dryad Digital Repository	doi:10.5061/dryad.8gr12	https://doi.org/10.5061/dryad.8gr12	201205;201304
locality 30	Species identification	locality 30	NC.Species.List.xlsx	Dryad Digital Repository	doi:10.5061/dryad.8gr12	https://doi.org/10.5061/dryad.8gr12	Species abundance	NC.Abundance.xlsx	Dryad Digital Repository	doi:10.5061/dryad.8gr12	https://doi.org/10.5061/dryad.8gr12	201205
locality 31	Species identification	locality 31	NC.Species.List.xlsx	Dryad Digital Repository	doi:10.5061/dryad.8gr12	https://doi.org/10.5061/dryad.8gr12	Species abundance	NC.Abundance.xlsx	Dryad Digital Repository	doi:10.5061/dryad.8gr12	https://doi.org/10.5061/dryad.8gr12	201205
locality 32	Species identification	locality 32	NC.Species.List.xlsx	Dryad Digital Repository	doi:10.5061/dryad.8gr12	https://doi.org/10.5061/dryad.8gr12	Species abundance	NC.Abundance.xlsx	Dryad Digital Repository	doi:10.5061/dryad.8gr12	https://doi.org/10.5061/dryad.8gr12	201205
locality 33	Species identification	locality 33	NC.Species.List.xlsx	Dryad Digital Repository	doi:10.5061/dryad.8gr12	https://doi.org/10.5061/dryad.8gr12	Species abundance	NC.Abundance.xlsx	Dryad Digital Repository	doi:10.5061/dryad.8gr12	https://doi.org/10.5061/dryad.8gr12	201304
locality 34	Species identification	locality 34	NC.Species.List.xlsx	Dryad Digital Repository	doi:10.5061/dryad.8gr12	https://doi.org/10.5061/dryad.8gr12	Species abundance	NC.Abundance.xlsx	Dryad Digital Repository	doi:10.5061/dryad.8gr12	https://doi.org/10.5061/dryad.8gr12	201304
locality 35	Species identification	locality 35	NC.Species.List.xlsx	Dryad Digital Repository	doi:10.5061/dryad.8gr12	https://doi.org/10.5061/dryad.8gr12	Species abundance	NC.Abundance.xlsx	Dryad Digital Repository	doi:10.5061/dryad.8gr12	https://doi.org/10.5061/dryad.8gr12	201304
locality 36	Species identification	locality 36	NC.Species.List.xlsx	Dryad Digital Repository	doi:10.5061/dryad.8gr12	https://doi.org/10.5061/dryad.8gr12	Species abundance	NC.Abundance.xlsx	Dryad Digital Repository	doi:10.5061/dryad.8gr12	https://doi.org/10.5061/dryad.8gr12	201304
locality 37	Species identification	locality 37	NC.Species.List.xlsx	Dryad Digital Repository	doi:10.5061/dryad.8gr12	https://doi.org/10.5061/dryad.8gr12	Species abundance	NC.Abundance.xlsx	Dryad Digital Repository	doi:10.5061/dryad.8gr12	https://doi.org/10.5061/dryad.8gr12	201304
locality 38	Species identification	locality 38	NC.Species.List.xlsx	Dryad Digital Repository	doi:10.5061/dryad.8gr12	https://doi.org/10.5061/dryad.8gr12	Species abundance	NC.Abundance.xlsx	Dryad Digital Repository	doi:10.5061/dryad.8gr12	https://doi.org/10.5061/dryad.8gr12	201304
locality 39	Species identification	locality 39	NC.Species.List.xlsx	Dryad Digital Repository	doi:10.5061/dryad.8gr12	https://doi.org/10.5061/dryad.8gr12	Species abundance	NC.Abundance.xlsx	Dryad Digital Repository	doi:10.5061/dryad.8gr12	https://doi.org/10.5061/dryad.8gr12	201304
locality 40	Species identification	locality 40	NC.Species.List.xlsx	Dryad Digital Repository	doi:10.5061/dryad.8gr12	https://doi.org/10.5061/dryad.8gr12	Species abundance	NC.Abundance.xlsx	Dryad Digital Repository	doi:10.5061/dryad.8gr12	https://doi.org/10.5061/dryad.8gr12	201304
locality 41	Species identification	locality 41	NC.Species.List.xlsx	Dryad Digital Repository	doi:10.5061/dryad.8gr12	https://doi.org/10.5061/dryad.8gr12	Species abundance	NC.Abundance.xlsx	Dryad Digital Repository	doi:10.5061/dryad.8gr12	https://doi.org/10.5061/dryad.8gr12	201304
locality 42	Species identification	locality 42	NC.Species.List.xlsx	Dryad Digital Repository	doi:10.5061/dryad.8gr12	https://doi.org/10.5061/dryad.8gr12	Species abundance	NC.Abundance.xlsx	Dryad Digital Repository	doi:10.5061/dryad.8gr12	https://doi.org/10.5061/dryad.8gr12	201304
locality 43	Species identification	locality 43	NC.Species.List.xlsx	Dryad Digital Repository	doi:10.5061/dryad.8gr12	https://doi.org/10.5061/dryad.8gr12	Species abundance	NC.Abundance.xlsx	Dryad Digital Repository	doi:10.5061/dryad.8gr12	https://doi.org/10.5061/dryad.8gr12	201304
locality 44	Species identification	locality 44	NC.Species.List.xlsx	Dryad Digital Repository	doi:10.5061/dryad.8gr12	https://doi.org/10.5061/dryad.8gr12	Species abundance	NC.Abundance.xlsx	Dryad Digital Repository	doi:10.5061/dryad.8gr12	https://doi.org/10.5061/dryad.8gr12	201304
locality 45	Species identification	locality 45	NC.Species.List.xlsx	Dryad Digital Repository	doi:10.5061/dryad.8gr12	https://doi.org/10.5061/dryad.8gr12	Species abundance	NC.Abundance.xlsx	Dryad Digital Repository	doi:10.5061/dryad.8gr12	https://doi.org/10.5061/dryad.8gr12	201304
locality 46	Species identification	locality 46	NC.Species.List.xlsx	Dryad Digital Repository	doi:10.5061/dryad.8gr12	https://doi.org/10.5061/dryad.8gr12	Species abundance	NC.Abundance.xlsx	Dryad Digital Repository	doi:10.5061/dryad.8gr12	https://doi.org/10.5061/dryad.8gr12	201304
locality 47	Species identification	locality 47	NC.Species.List.xlsx	Dryad Digital Repository	doi:10.5061/dryad.8gr12	https://doi.org/10.5061/dryad.8gr12	Species abundance	NC.Abundance.xlsx	Dryad Digital Repository	doi:10.5061/dryad.8gr12	https://doi.org/10.5061/dryad.8gr12	201304
locality 48	Species identification	locality 48	NC.Species.List.xlsx	Dryad Digital Repository	doi:10.5061/dryad.8gr12	https://doi.org/10.5061/dryad.8gr12	Species abundance	NC.Abundance.xlsx	Dryad Digital Repository	doi:10.5061/dryad.8gr12	https://doi.org/10.5061/dryad.8gr12	201304
locality 49	Species identification	locality 49	NC.Species.List.xlsx	Dryad Digital Repository	doi:10.5061/dryad.8gr12	https://doi.org/10.5061/dryad.8gr12	Species abundance	NC.Abundance.xlsx	Dryad Digital Repository	doi:10.5061/dryad.8gr12	https://doi.org/10.5061/dryad.8gr12	201304
locality 50	Species identification	locality 50	NC.Species.List.xlsx	Dryad Digital Repository	doi:10.5061/dryad.8gr12	https://doi.org/10.5061/dryad.8gr12	Species abundance	NC.Abundance.xlsx	Dryad Digital Repository	doi:10.5061/dryad.8gr12	https://doi.org/10.5061/dryad.8gr12	201304
locality 51	Species identification	locality 51	NC.Species.List.xlsx	Dryad Digital Repository	doi:10.5061/dryad.8gr12	https://doi.org/10.5061/dryad.8gr12	Species abundance	NC.Abundance.xlsx	Dryad Digital Repository	doi:10.5061/dryad.8gr12	https://doi.org/10.5061/dryad.8gr12	201304
locality 52	Species identification	locality 52	NC.Species.List.xlsx	Dryad Digital Repository	doi:10.5061/dryad.8gr12	https://doi.org/10.5061/dryad.8gr12	Species abundance	NC.Abundance.xlsx	Dryad Digital Repository	doi:10.5061/dryad.8gr12	https://doi.org/10.5061/dryad.8gr12	201304
